# Supplementary material for: Peripheral vascular catheter use in Latin America (the vascular study): A multinational cross-sectional study
Source: Front Med (Lausanne). 2023 Jan 4;9:1039232. doi: 10.3389/fmed.2022.1039232 (PMC9846050; doi:10.3389/fmed.2022.1039232)
Supplement: Supplementary file 1 [file Data_Sheet_1.zip]

Archive with 7 entries (7 files):
- Supplementary File 1.DOCX
- Supplementary File 2.PDF
- Supplementary File 3.PDF
- Supplementary File 4.DOCX
- Supplementary File 5.DOCX
- Supplementary File 6.DOCX
- Supplementary File 7.DOCX
